# Supplementary material for: Social Capital and Preferences for Aging in Place Among Older Adults Living in Rural Northeast China
Source: Int J Environ Res Public Health. 2020 Jul 14;17(14):5085. doi: 10.3390/ijerph17145085 (PMC7400209; doi:10.3390/ijerph17145085)
Supplement: Supplementary file 1 [file ijerph-17-05085-s001.zip]

Archive with 5 entries (3 files):
- ijerph-854597-supplementary/
- ijerph-854597-supplementary/ijerph-854597-supplementary File S1/
- ijerph-854597-supplementary/ijerph-854597-supplementary File S1/data2020.dat
- ijerph-854597-supplementary/ijerph-854597-supplementary File S1/Variable.txt
- ijerph-854597-supplementary/ijerph-854597-supplementary Table S1.docx
