# Supplementary material for: Social Capital and Preferences for Aging in Place Among Older Adults Living in Rural Northeast China
Source: Int J Environ Res Public Health. 2020 Jul 14;17(14):5085. doi: 10.3390/ijerph17145085 (PMC7400209; doi:10.3390/ijerph17145085)
Supplement: Supplementary file 1 [file ijerph-17-05085-s001.zip › ijerph-854597-supplementary/ijerph-854597-supplementary File S1/data2020.dat]

4	4	4	4	1	0	0	1	67	1	1	3	0	0	3000	100	0	0
4	4	4	4	1	0	0	0	72	1	1	4	0	1	6000	100	0	0
4	4	4	4	1	0	0	0	69	1	0	3	1	1	8000	100	0	0
4	4	4	4	2	0	0	0	86	1	0	4	0	1	16000	100	0	0
4	4	4	4	2	0	0	1	66	1	1	3	0	1	26000	90	0	0
3	3	4	3	2	0	0	1	90	1	0	6	0	0	1200	80	0	1
4	4	4	4	1	0	0	1	81	1	0	6	1	0	3000	80	0	0
3	4	4	4	1	2	1	1	77	1	1	4	0	0	6000	95	0	0
5	5	5	5	1	0	0	1	77	1	1	3	1	0	6000	100	0	1
4	4	4	5	2	3	0	0	76	1	0	3	0	0	6000	100	0	0
3	4	4	5	1	0	0	1	76	1	0	6	0	0	4800	85	0	1
4	4	4	4	2	2	1	1	73	1	0	2	1	0	5000	100	0	0
3	4	4	4	3	4	0	1	72	1	1	2	0	0	8000	100	0	1
5	3	4	3	2	3	0	0	72	1	0	3	1	0	1200	90	0	0
5	5	5	5	1	0	0	1	71	1	1	2	0	0	7400	80	0	0
4	4	4	4	1	0	1	1	70	1	1	2	0	0	8000	100	0	0
3	5	5	5	3	1	0	0	70	1	0	3	0	0	3600	100	0	1
5	4	3	4	2	5	0	1	69	1	0	3	1	0	4000	95	0	1
3	4	4	4	2	5	0	1	66	1	1	2	0	0	2000	100	0	1
5	5	5	5	1	0	0	1	66	1	1	2	0	0	10000	100	0	1
4	4	4	4	2	2	1	1	66	1	1	2	0	0	8000	100	0	0
4	5	4	5	1	0	0	1	65	1	1	2	0	0	4400	100	0	0
4	3	4	4	1	0	0	0	65	1	1	1	0	0	9000	100	0	0
5	5	5	5	2	5	1	1	61	1	1	2	0	0	10000	100	0	0
4	4	4	4	1	0	0	0	61	1	1	1	0	0	10000	100	0	1
5	5	4	5	2	1	0	1	85	0	1	4	0	0	1600	100	0	1
5	5	5	5	1	0	0	1	81	0	1	6	0	0	3000	100	0	1
5	5	5	5	1	0	0	1	70	0	0	0	1	0	2400	95	0	1
4	4	4	4	1	2	0	1	70	0	0	0	0	0	5000	100	0	1
4	3	5	4	1	1	0	1	68	0	0	2	0	0	10000	100	0	0
5	5	5	5	1	0	0	1	67	0	1	1	0	0	5000	100	0	1
3	4	4	4	2	2	1	1	65	0	1	2	0	0	8000	100	0	0
3	2	4	5	1	0	0	0	63	0	1	1	0	0	8000	100	0	0
5	5	5	5	1	0	0	0	89	1	0	9	1	0	2000	100	0	1
3	3	3	3	1	0	0	0	88	1	1	6	1	0	3600	60	0	0
5	4	4	4	1	0	0	0	86	1	0	8	0	0	3400	100	0	1
5	4	4	4	2	4	0	1	86	1	1	3	0	0	8000	100	0	1
5	5	5	5	1	0	0	0	84	1	0	7	0	0	4000	90	0	0
5	5	5	5	1	0	0	1	84	1	0	1	0	0	500	100	0	1
5	5	5	5	1	1	0	0	82	1	1	2	0	0	3000	100	0	0
5	5	5	5	1	1	0	0	82	1	0	4	0	0	1000	100	0	1
4	4	4	4	1	1	1	1	80	1	0	4	1	0	5000	100	0	0
4	4	4	4	2	4	1	1	77	1	0	4	0	0	5000	100	0	0
4	4	4	4	4	3	0	1	77	1	1	4	999	0	7000	100	0	0
5	5	5	5	1	0	0	1	76	1	0	4	0	0	10000	100	0	1
5	5	5	5	2	0	0	1	76	1	0	4	0	0	10000	90	0	0
5	5	5	5	1	0	0	1	76	1	0	5	999	0	4000	90	0	0
4	5	5	5	1	0	0	0	76	1	0	4	1	0	3000	90	0	0
4	5	5	5	1	1	0	1	74	1	0	4	0	0	2000	100	0	1
5	5	5	5	1	0	0	0	74	1	0	3	0	0	2000	65	0	0
4	4	4	4	1	0	0	0	74	1	0	6	1	0	3500	100	0	0
3	4	3	4	2	1	1	0	74	1	0	4	1	0	1700	100	0	0
1	3	5	3	1	0	0	1	73	1	0	2	0	0	2000	75	0	0
5	5	5	5	0	0	0	1	73	1	1	4	0	0	5000	100	0	0
5	5	5	5	1	0	0	1	73	1	1	2	0	0	2500	100	0	0
3	3	4	4	0	1	0	0	72	1	0	2	1	0	1000	100	0	0
5	5	5	5	2	2	0	0	72	1	0	2	1	0	1200	95	0	0
4	4	4	4	1	0	0	0	72	1	1	3	0	0	3000	100	0	1
4	4	4	4	1	1	0	0	72	1	1	2	0	0	6000	100	0	0
4	4	4	4	2	2	0	1	71	1	0	3	1	0	6000	100	0	0
5	5	5	5	1	0	0	1	71	1	1	4	999	0	8000	100	0	0
4	4	4	4	1	1	0	1	70	1	0	2	0	0	5000	100	0	0
4	4	4	4	1	2	0	1	70	1	1	3	0	0	7000	100	0	1
4	4	4	4	1	0	0	0	70	1	0	1	1	0	10000	100	0	0
5	5	5	5	1	0	0	1	69	1	0	0	0	0	1200	100	0	1
4	4	4	4	3	4	0	1	69	1	1	2	0	0	1500	100	0	1
4	5	5	5	2	4	0	0	69	1	1	1	0	0	8000	100	0	0
5	5	5	5	1	1	0	1	69	1	1	4	0	0	10000	90	0	1
5	5	5	5	1	0	0	0	69	1	1	2	0	0	7000	90	0	1
4	4	4	4	1	1	0	0	68	1	0	2	1	0	8000	100	0	0
4	5	5	5	1	0	0	1	66	1	0	1	0	0	5000	100	0	1
4	4	4	4	2	4	0	1	64	1	1	2	0	0	6000	90	0	0
4	5	5	5	1	1	0	0	64	1	0	2	1	0	1000	100	0	0
4	4	4	4	1	0	0	1	63	1	1	2	0	0	5000	100	0	1
5	5	5	5	1	1	0	0	63	1	0	3	1	0	10000	100	0	0
4	4	4	4	2	3	0	1	61	1	1	2	0	0	6000	100	0	0
4	4	4	4	1	0	0	1	61	1	0	2	0	0	7000	100	0	1
5	5	5	5	2	1	0	1	61	1	1	1	0	0	5000	100	0	1
5	5	5	5	1	1	0	1	61	1	1	2	0	0	7000	100	0	1
5	5	5	5	1	0	0	0	61	1	1	1	0	0	10000	100	0	1
5	5	5	5	2	2	0	1	86	0	1	2	0	0	8000	100	0	1
4	4	4	5	2	1	0	0	86	0	0	4	1	0	2000	35	0	0
4	4	4	4	1	0	0	1	83	0	1	2	0	0	6000	100	0	0
5	5	5	5	1	0	0	1	82	0	0	4	0	0	5000	100	0	1
4	4	4	4	1	2	0	0	75	0	1	4	0	0	4000	100	0	0
5	5	5	5	3	5	1	1	75	0	0	3	1	0	1200	100	1	0
5	5	5	5	1	0	0	0	74	0	1	2	0	0	2000	100	0	0
4	4	4	4	1	1	0	1	74	0	0	1	1	0	4000	100	0	1
5	5	5	5	1	0	0	0	73	0	1	4	0	0	2000	100	0	1
4	4	4	4	1	4	0	1	72	0	1	2	999	0	6000	100	0	1
4	4	4	4	1	4	1	1	72	0	1	2	999	0	6000	100	0	1
5	5	5	5	1	0	0	0	72	0	1	2	0	0	10000	100	0	0
1	2	1	5	1	1	0	1	69	0	0	0	1	0	9600	90	0	0
5	5	5	5	3	5	1	1	67	0	0	0	1	0	5000	100	1	1
4	4	4	4	2	5	999	1	67	0	1	2	0	0	10000	100	1	1
4	4	4	4	1	1	0	0	67	0	0	1	1	0	6000	100	0	1
4	5	5	5	2	3	0	1	67	0	0	3	1	0	2000	100	0	1
5	4	4	5	1	0	0	0	66	0	0	0	1	0	6000	100	0	0
5	5	5	5	2	0	0	1	66	0	0	2	1	0	5000	100	0	0
4	4	4	4	3	4	0	1	66	0	1	2	999	0	5000	100	0	1
4	4	4	4	1	5	0	1	66	0	0	2	0	0	10000	100	0	0
5	4	5	4	2	0	0	0	66	0	1	2	0	0	3100	100	1	0
4	4	4	4	1	1	0	0	65	0	1	1	0	0	10000	100	0	1
3	5	5	5	1	0	0	0	65	0	1	2	0	0	5000	100	0	0
5	5	5	5	1	0	0	0	65	0	0	1	1	0	9000	100	0	1
4	4	4	5	1	1	0	0	65	0	1	2	0	0	7000	100	0	0
4	4	5	4	1	1	0	0	65	0	1	2	0	0	7000	100	0	0
4	5	5	5	1	1	0	1	64	0	1	1	0	0	3000	100	0	1
4	4	4	4	2	4	0	1	64	0	1	2	0	0	10000	100	0	1
4	4	4	4	1	1	0	1	62	0	1	2	0	0	8000	75	0	0
4	4	4	4	2	3	0	1	60	0	0	2	0	0	7000	100	0	0
5	5	5	5	1	0	0	1	82	1	0	5	0	1	4300	70	0	0
4	4	4	4	3	5	0	1	71	1	0	3	1	1	8000	100	0	1
5	5	5	5	1	0	0	1	69	1	0	2	0	1	1200	95	0	0
4	4	3	3	1	1	0	1	67	1	1	1	0	1	9000	100	0	0
5	5	5	5	2	3	1	1	67	1	0	3	0	1	3000	100	1	0
4	4	4	4	3	5	1	1	82	0	1	3	0	1	10000	100	0	1
4	4	5	4	1	0	0	1	81	0	1	4	0	1	10000	90	0	0
5	5	5	5	0	0	0	0	80	0	0	2	1	1	1200	95	0	0
5	5	5	5	1	0	0	1	73	0	1	3	0	1	10000	100	0	1
5	5	5	5	2	0	0	1	69	0	1	3	0	1	5500	40	0	999
5	5	5	5	2	5	1	1	68	0	0	1	0	1	3000	100	1	1
5	5	5	5	3	5	0	0	66	0	0	1	1	1	6000	95	0	1
4	3	3	5	1	1	0	0	71	0	1	2	0	1	10000	95	0	0
4	4	4	4	2	0	0	0	86	1	0	3	0	1	8000	100	0	0
5	5	5	5	1	0	0	1	83	1	0	5	0	1	2000	100	0	1
5	5	5	5	1	0	0	1	82	1	0	5	0	1	2000	100	0	1
4	4	4	4	1	0	0	1	82	1	0	3	1	1	5000	100	0	1
4	4	4	4	1	0	0	0	79	1	1	2	0	1	10000	100	0	1
3	4	1	4	3	2	1	0	77	1	0	5	1	1	7500	95	0	1
4	4	4	4	1	1	0	1	76	1	0	3	0	1	1700	100	0	1
4	4	4	4	2	2	0	1	76	1	1	4	0	1	10000	100	0	0
4	5	5	5	1	1	0	1	76	1	1	5	0	1	6000	100	0	1
4	5	5	5	1	1	0	0	76	1	0	3	0	1	7000	100	0	0
4	5	5	5	1	1	0	0	76	1	0	4	1	1	7000	100	0	0
4	4	4	4	1	0	0	1	76	1	1	3	0	1	3000	100	0	1
5	5	5	5	1	0	1	1	75	1	0	3	1	1	9600	80	0	0
4	4	4	4	2	1	1	0	75	1	0	1	1	1	3000	100	0	1
3	4	4	4	2	3	0	1	75	1	1	2	999	1	6000	100	0	0
4	4	4	4	1	0	0	1	74	1	0	5	1	1	2500	100	0	0
4	4	4	4	1	0	0	1	73	1	0	1	1	1	7000	100	0	0
5	5	5	5	1	1	0	0	73	1	1	3	1	1	10000	100	0	0
5	4	5	5	1	0	0	1	73	1	1	3	1	1	10000	85	0	0
4	3	5	4	2	1	0	1	73	1	1	3	0	1	5000	95	0	0
5	5	5	5	1	0	0	1	72	1	1	3	0	1	5600	90	0	1
4	5	5	5	1	0	0	1	71	1	0	1	0	1	5000	100	0	1
4	4	4	4	1	0	0	1	71	1	1	3	0	1	4000	100	0	0
4	5	5	5	2	4	0	1	70	1	1	3	0	1	7000	100	1	1
4	4	4	4	1	0	0	1	69	1	1	2	0	1	6000	100	0	0
5	5	5	5	1	0	0	1	69	1	1	1	0	1	2000	90	0	0
4	4	4	4	2	5	0	1	69	1	1	3	0	1	4000	100	0	1
4	4	4	4	2	0	0	1	68	1	1	2	0	1	8000	100	0	1
5	5	5	5	1	1	0	0	68	1	0	3	0	1	10000	95	0	0
4	4	4	4	2	4	0	1	67	1	1	2	0	1	10000	100	0	1
4	4	4	4	1	0	0	1	67	1	1	2	0	1	6000	100	0	0
4	4	4	4	1	5	0	1	66	1	1	1	0	1	10000	100	1	1
4	4	4	4	1	0	0	1	66	1	0	1	1	1	5000	100	0	0
4	4	4	4	1	0	0	1	65	1	1	1	0	1	5000	100	0	1
5	5	5	5	0	0	0	1	65	1	1	2	999	1	8000	100	0	1
4	4	4	4	1	4	0	1	64	1	1	2	0	1	5000	100	0	1
4	4	4	4	1	0	0	1	64	1	1	2	0	1	6000	100	0	1
4	5	5	5	1	1	0	0	64	1	1	1	0	1	5000	100	0	1
4	4	4	4	1	0	0	1	63	1	0	3	1	1	5000	95	0	0
4	5	4	5	1	0	0	1	62	1	1	2	0	1	8000	100	0	1
5	5	5	5	1	0	0	1	61	1	1	3	0	1	2000	100	0	1
5	5	5	5	1	0	0	1	61	1	1	1	0	1	7000	100	0	1
4	4	4	4	1	0	0	1	61	1	1	2	0	1	10000	100	0	1
5	5	5	5	1	2	1	1	87	0	0	5	0	1	4000	100	0	1
5	5	5	5	1	0	0	1	77	0	1	5	0	1	3000	100	0	1
4	4	4	4	1	1	0	0	76	0	0	4	1	1	9000	100	1	1
4	4	4	4	1	2	1	0	76	0	0	2	0	1	10000	100	0	1
5	4	5	5	1	0	0	1	75	0	0	3	1	1	6000	100	0	1
5	5	5	5	1	1	0	1	75	0	0	2	0	1	3000	100	0	1
4	4	4	4	1	4	0	1	74	0	1	3	999	1	10000	100	0	1
4	5	5	5	1	1	0	0	74	0	0	1	0	1	6000	100	0	1
4	4	4	4	2	5	0	0	73	0	1	2	0	1	1200	100	0	1
4	4	4	4	3	4	1	0	73	0	0	4	1	1	3000	100	1	0
4	4	4	4	2	4	0	1	71	0	1	3	0	1	3000	100	0	1
5	5	5	5	1	1	0	1	71	0	1	2	0	1	6000	100	0	1
4	5	5	5	1	1	0	1	70	0	1	3	0	1	10000	100	0	1
4	4	4	4	1	0	0	1	70	0	1	2	0	1	10000	100	0	1
4	5	5	5	1	3	0	1	70	0	1	4	999	1	10000	100	0	1
4	4	4	4	0	4	0	1	69	0	0	1	0	1	10000	100	0	0
5	5	5	5	3	3	1	1	69	0	1	1	0	1	10000	100	0	0
5	5	5	5	1	0	0	1	69	0	1	3	0	1	3000	100	0	1
5	5	5	5	1	0	0	1	69	0	1	2	0	1	10000	100	0	0
4	4	4	4	2	0	0	1	69	0	1	3	0	1	10000	100	0	1
4	4	4	4	1	3	0	1	68	0	1	2	0	1	10000	100	0	1
4	4	4	4	3	2	0	0	68	0	1	2	0	1	6000	100	0	0
4	4	4	4	1	0	0	1	68	0	1	4	0	1	1200	100	0	0
4	5	5	5	1	1	0	1	68	0	1	2	0	1	8000	100	0	1
4	5	5	5	1	1	0	1	68	0	1	4	0	1	6000	100	0	1
4	4	4	4	2	2	1	0	68	0	0	1	1	1	10000	100	0	1
4	4	4	4	2	5	1	1	68	0	0	0	1	1	8000	100	0	0
5	5	5	5	1	0	0	1	67	0	1	2	0	1	8000	100	0	1
5	5	5	5	1	1	0	1	67	0	0	1	1	1	6000	100	0	1
4	4	4	4	2	2	1	1	66	0	0	2	1	1	8000	100	0	1
5	5	5	5	1	0	0	1	66	0	1	3	0	1	3000	100	0	0
5	4	4	4	1	0	0	1	66	0	1	2	0	1	7000	100	0	1
4	5	5	5	1	1	0	1	66	0	1	3	0	1	10000	100	0	0
4	4	4	4	2	4	0	1	66	0	1	2	0	1	1000	100	0	1
4	2	3	2	2	5	1	0	66	0	1	2	0	1	10000	100	1	1
4	4	4	4	1	0	1	0	65	0	1	1	0	1	5000	100	0	1
4	4	4	4	3	4	0	1	64	0	1	1	0	1	10000	100	0	1
4	5	5	5	1	1	0	1	63	0	1	5	0	1	5000	90	0	0
5	4	4	4	1	2	1	1	63	0	1	4	0	1	6000	100	0	0
5	5	5	5	1	0	0	0	75	1	0	3	0	1	3200	95	0	1
4	4	5	5	1	1	0	0	67	1	0	1	0	1	10000	95	1	0
5	5	4	5	999	5	1	1	61	1	1	3	0	1	10000	100	0	0
4	4	4	4	3	5	0	1	76	0	1	4	0	1	2000	100	0	1
5	5	5	5	2	2	0	1	73	0	1	2	0	1	5000	100	0	0
4	4	4	4	2	2	0	1	70	0	1	3	0	1	10000	95	0	1
5	5	5	5	3	5	1	1	61	0	1	1	0	1	3000	100	1	1
5	5	5	5	1	1	0	0	72	1	1	3	0	1	6000	60	0	0
5	5	5	5	1	0	0	1	65	1	0	2	0	1	10000	95	0	1
5	5	5	5	2	1	1	1	65	1	1	2	0	1	5000	100	0	1
5	5	5	5	1	1	0	0	65	1	0	2	0	1	3000	100	0	0
4	4	4	4	1	0	0	1	65	1	1	1	0	1	5000	100	0	1
4	4	4	4	1	0	1	0	64	1	0	4	1	1	4000	100	0	0
5	5	5	5	1	0	0	1	64	1	1	1	0	1	5000	100	0	1
4	4	4	4	1	1	0	1	63	1	0	2	1	1	10000	100	0	1
5	5	5	5	1	0	0	1	62	1	0	2	1	1	5000	100	0	1
4	4	4	4	1	0	0	1	61	1	1	1	0	1	6000	100	0	0
5	5	5	5	1	1	0	1	61	1	1	1	1	1	7000	100	0	1
5	5	5	5	1	0	0	1	61	1	1	1	0	1	6000	100	0	0
5	5	5	5	1	0	0	1	76	0	1	4	0	1	6000	95	0	0
3	4	4	4	0	999	1	1	76	0	0	1	0	1	2000	100	0	1
4	4	4	4	2	4	0	1	75	0	1	4	0	1	8000	95	0	0
4	5	5	5	1	1	0	1	73	0	1	2	0	1	5000	100	0	1
5	5	5	5	0	0	0	1	72	0	1	2	999	1	4000	100	0	0
5	5	5	5	1	0	0	1	71	0	1	1	0	1	10000	100	0	1
5	5	5	5	3	2	0	1	71	0	0	2	0	1	3000	100	0	1
4	5	5	5	1	0	0	1	71	0	1	3	0	1	8000	100	0	1
5	5	5	5	2	5	0	1	71	0	0	3	1	1	6000	100	0	0
4	4	4	4	1	1	0	1	69	0	1	2	0	1	2000	100	0	1
3	4	4	4	3	4	0	1	67	0	1	2	0	1	1500	100	0	0
4	4	4	4	2	5	0	1	66	0	1	2	0	1	10000	100	0	1
5	5	5	5	1	0	0	1	65	0	1	2	0	1	5000	100	0	1
4	4	4	4	2	1	0	0	64	0	1	2	0	1	10000	80	0	0
4	4	4	4	1	5	1	1	64	0	1	1	0	1	4000	100	0	1
4	5	5	5	1	0	0	1	62	0	1	1	0	1	7000	100	0	1
4	4	4	4	1	0	0	1	61	0	1	1	0	1	6000	100	0	1
5	5	5	5	1	0	0	1	61	0	1	2	0	1	10000	100	0	1
4	4	4	5	1	0	0	1	67	1	1	3	0	0	11000	95	1	0
4	999	999	999	4	5	0	1	67	1	1	2	0	0	12000	100	0	0
4	4	4	4	3	5	0	1	67	1	1	3	0	0	20000	100	0	1
5	5	5	5	1	0	0	1	65	1	1	2	0	0	50000	90	0	0
4	5	5	4	1	4	1	1	64	1	1	2	0	0	15000	100	1	0
5	5	4	5	2	3	0	1	64	1	1	2	0	0	25000	100	0	0
5	5	5	5	4	5	0	1	63	1	1	1	0	0	45000	100	0	0
5	5	5	5	2	5	1	1	62	1	1	2	0	0	25400	100	0	1
5	5	5	5	3	5	1	1	69	0	1	1	0	0	30000	100	0	1
3	4	4	4	4	3	0	1	68	0	1	2	0	0	20000	100	0	1
5	5	5	5	1	0	0	1	67	0	1	1	0	0	35000	100	0	0
5	5	5	5	2	5	0	0	64	0	0	2	1	0	70000	100	0	1
4	4	4	4	1	1	1	1	66	0	1	2	0	0	25000	100	0	0
4	4	4	4	1	0	0	1	87	1	1	8	0	0	35000	100	0	1
4	4	4	4	1	0	0	0	86	1	1	4	0	0	40000	75	0	0
4	4	4	4	2	3	1	1	86	1	1	3	1	0	15000	100	0	1
4	4	4	4	1	1	1	1	81	1	0	4	1	0	13000	100	0	0
5	4	4	4	1	0	0	0	78	1	0	4	0	0	26000	100	0	0
4	4	4	4	2	4	0	1	75	1	1	2	0	0	15000	95	0	1
5	5	5	5	2	0	0	1	75	1	1	4	0	0	15000	90	0	0
4	4	4	4	1	1	0	0	73	1	1	4	0	0	21000	85	0	0
5	5	5	5	2	3	0	1	72	1	0	3	1	0	15000	100	0	1
5	4	4	5	2	1	1	0	72	1	1	3	0	0	20000	100	1	0
4	4	4	4	2	4	0	1	70	1	1	4	0	0	55000	100	0	0
5	5	5	5	2	0	0	1	70	1	1	1	0	0	15000	90	0	0
4	4	4	4	1	1	0	0	69	1	1	1	0	0	14000	100	0	0
4	4	4	4	3	4	0	1	69	1	1	3	0	0	20000	100	0	0
5	5	5	5	1	1	0	1	69	1	1	3	0	0	27000	100	0	1
5	5	5	5	1	0	0	1	69	1	1	7	0	0	28000	90	0	1
4	4	4	4	1	1	0	0	69	1	0	4	1	0	36000	100	0	0
5	5	5	5	2	5	0	1	68	1	1	2	0	0	50000	100	0	0
4	4	4	4	1	0	0	1	68	1	1	2	0	0	15000	100	0	1
4	4	4	4	3	3	1	1	68	1	1	3	0	0	14000	100	0	1
4	4	4	4	3	4	1	1	67	1	1	2	0	0	18000	100	0	0
5	5	5	5	1	0	0	1	66	1	1	2	0	0	20000	100	0	1
3	4	4	4	1	1	0	0	66	1	1	1	0	0	15000	100	0	1
4	4	4	4	2	4	0	1	66	1	0	2	0	0	13000	100	0	0
4	5	5	5	1	0	0	0	66	1	1	2	0	0	20000	100	0	1
4	5	5	4	3	5	1	0	64	1	1	2	999	0	30000	100	1	1
4	5	5	5	1	1	0	0	64	1	1	3	0	0	11000	100	0	0
4	4	4	4	2	3	0	1	63	1	1	1	0	0	17000	100	0	1
4	4	4	5	1	0	0	0	62	1	0	3	0	0	20000	100	0	1
5	5	5	5	2	2	0	0	61	1	1	2	0	0	30000	100	0	1
4	4	4	4	1	0	0	1	84	0	0	3	0	0	24000	100	0	1
4	4	4	4	1	1	0	0	72	0	1	1	0	0	15000	100	0	0
4	4	4	4	1	5	0	1	71	0	1	2	0	0	25000	100	0	1
4	4	4	4	2	4	1	1	70	0	1	6	0	0	20000	100	0	1
5	5	5	5	1	0	0	1	69	0	1	2	0	0	15000	100	0	1
4	4	4	4	0	0	1	0	69	0	1	4	0	0	30000	100	0	1
3	4	4	5	3	5	1	1	69	0	0	2	1	0	15000	100	0	1
4	4	4	4	1	1	0	0	68	0	0	1	0	0	17600	100	0	0
4	4	4	4	1	0	0	1	68	0	1	2	0	0	41000	100	0	1
5	5	5	5	1	0	0	1	68	0	1	3	0	0	20000	100	0	1
5	4	4	4	1	2	1	0	68	0	0	2	0	0	27000	100	0	1
4	4	4	4	1	1	0	0	67	0	1	2	0	0	13000	100	0	1
5	5	5	5	2	3	1	1	67	0	1	2	0	0	30000	100	1	1
5	5	5	5	3	5	1	1	66	0	1	1	0	0	20000	100	0	1
5	4	4	4	1	0	0	1	66	0	1	2	0	0	40000	100	0	1
5	5	5	5	1	0	0	1	65	0	1	2	0	0	12000	100	0	1
4	5	5	5	1	1	0	0	64	0	1	2	0	0	14000	100	0	0
4	5	5	5	1	0	0	1	61	0	1	1	0	0	20000	100	0	1
4	4	3	4	2	5	0	1	61	0	1	2	0	0	20000	100	0	1
3	4	4	4	3	3	0	1	81	1	1	3	0	1	20000	100	0	1
5	5	5	5	3	3	0	1	74	1	1	2	0	1	42000	95	0	0
3	4	4	4	3	2	0	1	70	1	1	2	0	1	11000	100	0	1
5	5	5	5	4	5	0	1	69	1	0	2	0	1	20000	100	0	1
5	5	5	5	1	0	0	1	68	1	1	2	0	1	20000	100	0	0
5	4	4	4	1	0	0	1	67	1	1	2	0	1	15400	100	0	0
4	4	4	4	2	5	1	1	66	1	1	2	0	1	20000	100	0	0
5	5	4	5	2	3	1	1	62	1	1	2	0	1	21500	100	0	0
5	5	5	5	1	0	0	0	79	0	0	2	1	1	11000	100	0	1
5	5	5	5	2	2	0	1	71	0	0	4	0	1	11500	100	0	1
4	4	4	4	3	3	1	1	66	0	0	2	1	1	12000	100	0	0
4	4	4	4	2	3	0	1	68	0	1	2	0	1	30000	100	1	1
5	4	4	4	1	1	0	0	66	0	1	0	0	1	13000	100	0	0
4	4	4	4	1	2	0	1	61	0	1	2	0	1	20000	100	0	1
4	4	4	4	1	1	0	0	83	1	0	6	0	1	20000	100	0	0
4	5	5	5	1	1	0	0	78	1	0	4	0	1	13000	100	0	0
4	4	4	4	1	3	0	1	74	1	1	4	0	1	60000	100	0	0
5	5	5	5	1	0	0	1	72	1	1	3	0	1	20000	100	0	1
4	4	4	4	4	4	0	1	71	1	1	3	0	1	22000	100	0	1
4	4	4	4	1	0	0	1	71	1	1	4	0	1	20000	100	0	1
4	4	4	4	1	0	0	1	71	1	1	4	0	1	15000	100	0	0
4	4	4	4	3	3	0	1	70	1	1	2	0	1	50000	100	0	1
3	2	3	4	1	0	1	1	70	1	1	3	0	1	13400	100	0	0
5	4	4	4	2	3	0	1	69	1	1	2	0	1	20000	100	0	1
4	4	4	4	3	5	0	1	68	1	0	3	0	1	120000	100	0	0
4	4	4	4	1	1	0	1	68	1	1	2	0	1	60000	100	0	0
5	5	5	5	3	1	0	1	67	1	1	2	0	1	150000	100	0	1
4	4	4	4	2	2	1	1	67	1	1	3	0	1	20000	100	0	1
4	4	4	4	2	3	0	1	67	1	1	2	0	1	120002	100	0	1
4	4	4	4	2	4	0	1	66	1	1	2	0	1	20000	100	0	1
4	4	4	4	4	2	0	1	65	1	1	2	999	1	20000	100	1	0
5	5	5	5	0	0	0	0	65	1	1	2	999	1	20000	100	0	1
4	4	4	4	2	0	0	1	65	1	0	1	0	1	50000	100	0	0
4	4	4	4	1	0	0	1	65	1	1	2	0	1	20000	100	0	0
4	4	4	4	2	3	0	1	64	1	1	2	999	1	20000	100	0	1
5	5	5	5	2	5	0	1	63	1	1	3	0	1	20000	100	0	1
4	4	4	4	2	2	1	1	62	1	1	1	0	1	15000	100	0	0
4	5	5	5	1	1	0	1	62	1	1	2	0	1	40000	100	0	1
4	4	4	4	2	1	0	1	61	1	1	1	0	1	12000	100	0	1
5	5	5	4	2	4	0	1	61	1	1	1	0	1	15000	100	0	1
5	5	5	5	1	4	0	1	85	0	0	3	1	1	13000	100	0	1
3	4	4	4	2	1	0	1	84	0	0	4	0	1	65000	100	0	1
4	5	5	5	1	1	0	0	82	0	1	4	0	1	11000	80	0	0
4	4	4	4	1	0	0	0	79	0	1	3	0	1	16000	100	0	1
4	5	5	5	1	0	0	1	78	0	1	6	0	1	40000	100	0	1
4	5	5	5	1	1	0	1	76	0	1	2	0	1	25000	100	0	1
4	5	5	5	1	1	0	1	76	0	0	2	1	1	11000	100	0	1
5	5	5	5	1	1	0	1	76	0	1	5	0	1	15000	100	0	1
5	4	4	4	1	0	0	1	75	0	0	3	0	1	12000	100	0	1
4	5	5	5	1	1	0	1	75	0	1	4	0	1	18000	100	1	1
5	5	5	5	1	0	0	1	74	0	1	3	0	1	30000	100	0	0
5	5	5	5	1	1	0	1	74	0	1	3	0	1	20000	100	0	1
5	5	5	4	0	999	0	1	73	0	1	1	0	1	20000	100	0	1
4	5	5	5	1	1	0	1	73	0	1	3	0	1	20000	100	0	1
4	4	4	4	1	0	0	0	72	0	0	1	0	1	13000	100	0	1
4	5	5	5	2	3	0	1	72	0	1	3	0	1	50000	100	0	1
4	5	5	5	1	1	0	1	72	0	0	2	0	1	13000	100	0	1
4	4	4	4	1	0	1	0	70	0	1	3	0	1	15000	100	0	1
5	5	5	5	2	3	1	1	70	0	1	3	0	1	15000	100	0	1
4	4	4	4	2	2	0	0	69	0	0	1	0	1	24000	100	0	0
3	3	3	4	1	1	0	1	69	0	1	2	0	1	30000	100	0	0
4	5	5	5	1	0	0	1	69	0	1	3	0	1	30000	100	0	1
4	4	4	4	1	1	0	1	69	0	0	3	1	1	12000	100	0	1
4	4	4	4	1	0	0	1	69	0	1	4	0	1	20000	100	0	1
4	4	4	4	1	0	0	1	69	0	1	3	0	1	15000	100	0	1
4	4	4	4	2	3	0	1	68	0	1	2	0	1	15000	100	0	1
5	5	5	5	1	4	0	1	68	0	1	2	0	1	20000	100	0	1
5	5	5	5	2	2	1	1	67	0	1	2	0	1	15000	100	0	1
4	4	4	4	3	5	1	1	66	0	1	1	0	1	13000	100	0	1
5	4	4	4	2	2	0	1	66	0	1	3	0	1	50000	100	0	1
5	5	5	5	1	1	0	0	66	0	0	1	0	1	20000	100	0	0
4	4	4	4	1	0	1	1	66	0	1	1	0	1	15000	100	1	0
4	4	4	5	1	2	0	1	66	0	0	2	0	1	18000	100	1	1
5	5	5	4	999	0	0	0	65	0	1	1	0	1	33000	100	0	1
5	4	4	4	1	2	0	0	65	0	1	1	0	1	20000	100	0	1
5	5	5	5	1	0	0	1	65	0	1	2	0	1	20000	100	0	1
5	5	5	5	1	0	0	1	65	0	1	1	0	1	12000	100	0	0
4	4	4	4	1	0	0	1	64	0	1	2	0	1	12000	100	0	0
4	4	4	4	1	0	0	1	63	0	1	2	0	1	22000	100	0	1
4	4	4	4	1	0	0	1	63	0	1	2	0	1	13000	100	0	1
4	4	4	4	1	0	0	1	63	0	1	1	0	1	13000	100	0	1
4	4	4	4	1	2	1	1	62	0	1	1	0	1	40000	95	1	0
4	4	5	4	1	1	0	1	62	0	1	2	0	1	23000	100	0	0
4	4	4	4	1	0	0	1	61	0	1	1	0	1	13000	100	0	1
4	4	4	4	1	0	0	1	61	0	1	1	0	1	15000	100	0	1
4	4	4	4	4	3	1	1	65	1	1	2	0	1	15000	95	0	0
3	3	4	4	2	4	0	0	64	1	1	2	0	1	14000	100	0	0
4	3	4	4	3	5	0	0	62	1	1	2	0	1	23000	100	0	1
4	4	4	4	2	2	0	0	79	0	1	4	0	1	16000	100	0	0
5	5	5	5	2	0	0	1	79	0	0	5	0	1	50000	85	0	0
5	4	5	5	2	5	1	1	72	0	0	3	0	1	50000	100	1	0
4	5	5	5	3	2	0	1	71	0	0	3	0	1	15000	100	0	1
5	3	5	4	1	2	0	1	70	0	1	2	0	1	30000	100	0	0
4	4	4	4	2	4	1	1	67	0	1	2	0	1	20000	100	1	1
4	5	5	5	2	3	1	1	67	0	1	3	0	1	38000	100	0	1
4	4	4	4	3	4	1	1	67	0	1	1	0	1	15000	100	0	1
5	5	5	5	2	0	0	1	64	0	1	2	0	1	20000	100	0	1
5	5	5	5	3	5	1	0	63	0	0	2	1	1	33000	100	1	1
4	4	4	4	2	4	0	1	62	0	0	2	1	1	20000	100	0	1
5	5	5	5	2	3	1	1	60	0	1	2	0	1	29500	100	0	1
4	4	4	4	1	4	0	1	68	1	1	1	0	1	20000	100	0	1
4	4	4	4	1	1	1	1	68	1	0	2	1	1	18000	100	0	1
4	4	4	4	1	1	0	1	67	1	1	3	0	1	32000	100	0	1
4	4	4	4	4	4	0	1	65	1	1	2	0	1	25000	100	0	1
4	4	4	4	1	1	0	0	65	1	1	2	0	1	20000	100	0	0
3	4	4	5	2	0	0	1	64	1	1	1	0	1	17000	100	0	0
5	5	5	5	1	0	0	1	64	1	1	2	0	1	20000	100	0	0
4	4	4	4	1	0	0	1	62	1	1	1	0	1	26000	100	0	1
5	4	5	4	2	1	0	1	62	1	1	2	0	1	25000	95	0	0
5	5	5	5	2	5	0	1	62	1	0	2	0	1	27000	100	0	0
4	4	4	4	1	1	0	0	62	1	1	2	0	1	55000	85	0	0
4	5	5	5	2	2	0	1	61	1	1	2	0	1	20000	100	1	1
5	5	5	5	2	0	0	1	61	1	1	1	999	1	35000	100	1	1
4	4	4	3	1	1	0	0	81	0	1	4	0	1	40000	100	0	0
4	4	4	4	1	1	0	1	74	0	1	2	0	1	19000	100	0	1
5	5	5	5	1	0	0	1	74	0	0	3	0	1	20000	95	0	1
5	4	5	5	1	1	0	1	72	0	1	4	0	1	40000	100	0	0
5	5	5	5	4	4	1	1	71	0	1	2	0	1	55000	100	1	0
5	5	5	5	2	3	0	1	71	0	1	2	0	1	20000	100	0	1
5	5	5	5	1	1	1	0	71	0	1	2	0	1	40000	100	0	0
4	5	5	5	1	1	0	1	71	0	1	4	0	1	30000	100	0	1
5	5	5	5	1	2	0	1	71	0	1	2	0	1	22000	100	0	1
5	5	5	5	1	1	0	1	71	0	1	2	0	1	15000	100	0	1
4	4	4	4	2	3	0	1	70	0	1	2	0	1	80000	100	1	1
4	4	4	4	2	3	0	1	70	0	1	2	0	1	30000	90	0	1
4	4	4	4	2	3	0	1	70	0	1	4	999	1	25000	100	0	1
4	5	5	5	999	999	0	0	68	0	1	2	0	1	20000	100	0	1
5	5	5	5	1	3	1	0	68	0	1	2	0	1	20000	75	0	0
4	5	5	5	1	1	0	1	67	0	1	2	0	1	20000	100	0	1
4	4	4	4	2	5	0	1	67	0	1	0	999	1	23000	100	0	1
3	4	4	4	4	4	1	1	66	0	1	1	0	1	86000	100	1	1
4	4	4	4	2	3	0	1	66	0	1	2	0	1	14000	100	0	1
4	5	5	5	2	4	0	1	66	0	1	1	0	1	15000	100	0	1
3	4	3	4	1	1	0	0	66	0	1	2	0	1	20000	100	0	1
5	5	5	5	2	4	0	1	66	0	1	2	0	1	15000	100	0	1
5	5	5	5	1	0	0	1	66	0	1	2	0	1	60000	100	0	1
5	5	5	5	1	0	1	1	65	0	1	1	0	1	30000	100	0	1
5	5	5	5	3	4	0	1	65	0	1	2	0	1	20000	100	0	0
4	4	4	4	3	2	1	1	64	0	1	2	0	1	20000	100	0	1
5	5	5	5	1	0	0	1	64	0	1	2	0	1	22000	100	0	0
4	4	4	4	1	1	0	1	64	0	1	1	0	1	13000	100	0	1
4	5	5	5	1	2	0	1	64	0	1	1	0	1	13000	100	0	1
4	5	5	5	1	1	0	1	63	0	0	2	1	1	22000	100	1	1
4	5	5	5	1	5	1	1	63	0	1	2	0	1	17000	100	0	0
4	5	5	5	1	1	0	1	62	0	1	2	0	1	22000	100	0	1
4	5	5	5	1	1	0	1	62	0	1	1	0	1	20000	100	0	1
5	5	5	5	3	3	1	0	62	0	1	1	999	1	25000	100	1	0
4	5	5	5	1	0	0	0	62	0	1	2	0	1	15000	100	0	0
4	4	4	4	2	4	0	1	62	0	1	1	0	1	40000	100	0	0
4	4	3	4	2	5	0	1	62	0	1	4	0	1	33000	100	0	1
4	4	5	4	1	0	0	1	61	0	1	0	0	1	15000	100	0	1
4	3	3	4	2	4	0	1	61	0	1	1	1	1	100000	100	1	0
5	5	5	5	3	5	0	1	60	0	1	1	0	1	50000	100	0	1
