# Supplementary material for: Social Capital and Preferences for Aging in Place Among Older Adults Living in Rural Northeast China
Source: Int J Environ Res Public Health. 2020 Jul 14;17(14):5085. doi: 10.3390/ijerph17145085 (PMC7400209; doi:10.3390/ijerph17145085)
Supplement: Supplementary file 1 [file ijerph-17-05085-s001.zip › ijerph-854597-supplementary/ijerph-854597-supplementary File S1/Variable.txt]

Data written to F:\data2020.dat. 
18 variables and 458 cases written. 
Variable: Trust                 Type: Number   Width:   1   Dec: 0 
Variable: Reciprocity           Type: Number   Width:   1   Dec: 0 
Variable: Belonging             Type: Number   Width:   1   Dec: 0 
Variable: Reciprocity2          Type: Number   Width:   1   Dec: 0 
Variable: NoMembership          Type: Number   Width:   8   Dec: 2 
Variable: SocialParticipation   Type: Number   Width:   8   Dec: 2 
Variable: Citizenship activity  Type: Number   Width:   1   Dec: 0 
Variable: AIP                Type: Number   Width:   8   Dec: 2 
Variable: Age                Type: Number   Width:   8   Dec: 2 
Variable: Gender             Type: Number   Width:   8   Dec: 2 
Variable: MaritalB           Type: Number   Width:   8   Dec: 2 
Variable: NoChildren         Type: Number   Width:   8   Dec: 2 
Variable: Livingalone        Type: Number   Width:   1   Dec: 0 
Variable: Education1         Type: Number   Width:   8   Dec: 2 
Variable: Income             Type: Number   Width:   8   Dec: 2 
Variable: ADL                Type: Number   Width:   8   Dec: 2 
Variable: Volunteering       Type: Number   Width:   8   Dec: 2 
Variable: Self-rated health  Type: Number   Width:   8   Dec: 2
